# Supplementary material for: Nucleation of Surfactant–Alkane Mixed Solid Monolayer and Bilayer Domains at the Air–Water Interface
Source: Materials (Basel). 2022 Jan 9;15(2):485. doi: 10.3390/ma15020485 (PMC8781769; doi:10.3390/ma15020485)
Supplement: Supplementary file 1 [file materials-15-00485-s001.zip]

Archive with 1 entries (1 files):
- materials-1530848-supplementary.pdf
